# Supplementary material for: Cell Wall Compositions of Sorghum bicolor Leaves and Roots Remain Relatively Constant Under Drought Conditions
Source: Front Plant Sci. 2021 Nov 12;12:747225. doi: 10.3389/fpls.2021.747225 (PMC8632824; doi:10.3389/fpls.2021.747225)
Supplement: Supplementary file 1 [file Data_Sheet_1.zip]

Archive with 8 entries (8 files):
- Supplementary File 2.xlsx
- __MACOSX/._Supplementary File 2.xlsx
- Supplementary Figures 1-6.pdf
- __MACOSX/._Supplementary Figures 1-6.pdf
- Supplementary Figures 7-16 and Supplementary Tables 1-10.pdf
- __MACOSX/._Supplementary Figures 7-16 and Supplementary Tables 1-10.pdf
- Supplementary File 1.xlsx
- __MACOSX/._Supplementary File 1.xlsx
