# Supplementary material for: Cell Wall Compositions of Sorghum bicolor Leaves and Roots Remain Relatively Constant Under Drought Conditions
Source: Front Plant Sci. 2021 Nov 12;12:747225. doi: 10.3389/fpls.2021.747225 (PMC8632824; doi:10.3389/fpls.2021.747225)
Supplement: Supplementary file 1 [file Data_Sheet_1.zip › Supplementary File 2.xlsx]

## Sheet: Monosaccharide Composition
Statistical analysis of cell wall monosaccharide composition data. The Student’s T test was used to generate p values and the Benjamini-Hochberg correction was then used to correct for multiple comparisons. All p values and Benjamini-Hochberg values are listed for each statistical test performed
Matrix Composition	m = 30	α = 0.25					Matrix Composition	m = 30	α = 0.25					Cellulosic Composition	m = 33	α = 0.25					Cellulosic Composition	m = 33	α = 0.25
Genotype	Tissue	Week/Condition	Sugar	p value	Benjamini-Hochberg	pk≤(k/m)*α	Genotype	Tissue	Week/Condition	Sugar	p value	Benjamini-Hochberg	pk≤(k/m)*α	Genotype	Tissue	Week/Condition	Sugar	p value	Benjamini-Hochberg	pk≤(k/m)*α	Genotype	Tissue	Week/Condition	Sugar	p value	Benjamini-Hochberg	pk≤(k/m)*α
RTx430	Leaves	Week 7 Pre-Flowering vs Control	Fuc	0.00878134	0.00833333	FALSE	BTx642	Leaves	Week 7 Pre-Flowering vs Control	Fuc	0.76725	0.183333	FALSE	RTx430	Leaves	Week 7 Pre-Flowering vs Control	Fuc	0.373901	0.0909091	FALSE	BTx642	Leaves	Week 7 Pre-Flowering vs Control	Fuc	0.640433	0.227273	FALSE
RTx430	Leaves	Week 7 Pre-Flowering vs Control	Rha	0.0100179	0.0166667	TRUE	BTx642	Leaves	Week 7 Pre-Flowering vs Control	Rha	0.0735865	0.0333333	FALSE	RTx430	Leaves	Week 7 Pre-Flowering vs Control	Rha	0.713334	0.19697	FALSE	BTx642	Leaves	Week 7 Pre-Flowering vs Control	Rha	0.119586	0.0530303	FALSE
RTx430	Leaves	Week 7 Pre-Flowering vs Control	Ara	0.0302598	0.05	TRUE	BTX642	Leaves	Week 7 Pre-Flowering vs Control	Ara	0.0949061	0.0416667	FALSE	RTx430	Leaves	Week 7 Pre-Flowering vs Control	Ara	0.569287	0.143939	FALSE	BTX642	Leaves	Week 7 Pre-Flowering vs Control	Ara	0.0957589	0.0454545	FALSE
RTx430	Leaves	Week 7 Pre-Flowering vs Control	Gal	0.0257111	0.025	FALSE	BTx642	Leaves	Week 7 Pre-Flowering vs Control	Gal	0.0280678	0.0166667	FALSE	RTx430	Leaves	Week 7 Pre-Flowering vs Control	GlcN	0.625564	0.174242	FALSE	BTx642	Leaves	Week 7 Pre-Flowering vs Control	GlcN	0.127198	0.0606061	FALSE
RTx430	Leaves	Week 7 Pre-Flowering vs Control	Glc	0.0260551	0.0333333	TRUE	BTx642	Leaves	Week 7 Pre-Flowering vs Control	Glc	0.0120947	0.00833333	FALSE	RTx430	Leaves	Week 7 Pre-Flowering vs Control	Gal	0.71516	0.212121	FALSE	BTx642	Leaves	Week 7 Pre-Flowering vs Control	Gal	0.159636	0.0757576	FALSE
RTx430	Leaves	Week 7 Pre-Flowering vs Control	Xyl	0.940148	0.241667	FALSE	BTX642	Leaves	Week 7 Pre-Flowering vs Control	Xyl	0.63335	0.175	FALSE	RTx430	Leaves	Week 7 Pre-Flowering vs Control	Glc	0.715079	0.204545	FALSE	BTX642	Leaves	Week 7 Pre-Flowering vs Control	Glc	0.370849	0.19697	FALSE
RTx430	Leaves	Week 7 Pre-Flowering vs Control	Man	0.809121	0.208333	FALSE	BTx642	Leaves	Week 7 Pre-Flowering vs Control	Man	0.565698	0.166667	FALSE	RTx430	Leaves	Week 7 Pre-Flowering vs Control	Xyl	0.267171	0.0681818	FALSE	BTx642	Leaves	Week 7 Pre-Flowering vs Control	Xyl	0.667085	0.242424	FALSE
RTx430	Leaves	Week 7 Pre-Flowering vs Control	GalA	0.0299901	0.0416667	TRUE	BTx642	Leaves	Week 7 Pre-Flowering vs Control	GalA	0.351173	0.1	FALSE	RTx430	Leaves	Week 7 Pre-Flowering vs Control	Man	0.587128	0.159091	FALSE	BTx642	Leaves	Week 7 Pre-Flowering vs Control	Man	0.268196	0.159091	FALSE
RTx430	Leaves	Week 7 Pre-Flowering vs Control	GlcA	0.0508954	0.0583333	TRUE	BTX642	Leaves	Week 7 Pre-Flowering vs Control	GlcA	0.0646053	0.025	FALSE	RTx430	Leaves	Week 7 Pre-Flowering vs Control	GalA	0.506827	0.128788	FALSE	BTX642	Leaves	Week 7 Pre-Flowering vs Control	GalA	0.26589	0.143939	FALSE
RTx430	Leaves	Week 7 Pre-Flowering vs Control	Total	0.127263	0.075	FALSE	BTx642	Leaves	Week 7 Pre-Flowering vs Control	Total	0.185329	0.05	FALSE	RTx430	Leaves	Week 7 Pre-Flowering vs Control	GlcA	0.488607	0.121212	FALSE	BTx642	Leaves	Week 7 Pre-Flowering vs Control	GlcA	0.262588	0.128788	FALSE
RTx430	Leaves	Week 14 Recovery vs Control	Fuc	0.902803	0.233333	FALSE	BTx642	Leaves	Week 14 Recovery vs Control	Fuc	0.473045	0.15	FALSE	RTx430	Leaves	Week 7 Pre-Flowering vs Control	Total	0.778953	0.234848	FALSE	BTx642	Leaves	Week 7 Pre-Flowering vs Control	Total	0.370342	0.189394	FALSE
RTx430	Leaves	Week 14 Recovery vs Control	Rha	0.887716	0.225	FALSE	BTX642	Leaves	Week 14 Recovery vs Control	Rha	0.259997	0.0583333	FALSE	RTx430	Leaves	Week 14 Recovery vs Control	Fuc	0.614534	0.166667	FALSE	BTX642	Leaves	Week 14 Recovery vs Control	Fuc	0.044371	0.0227273	FALSE
RTx430	Leaves	Week 14 Recovery vs Control	Ara	0.296694	0.125	FALSE	BTx642	Leaves	Week 14 Recovery vs Control	Ara	0.93321	0.241667	FALSE	RTx430	Leaves	Week 14 Recovery vs Control	Rha	0.95594	0.25	FALSE	BTx642	Leaves	Week 14 Recovery vs Control	Rha	0.234091	0.121212	FALSE
RTx430	Leaves	Week 14 Recovery vs Control	Gal	0.337801	0.141667	FALSE	BTx642	Leaves	Week 14 Recovery vs Control	Gal	0.413465	0.141667	FALSE	RTx430	Leaves	Week 14 Recovery vs Control	Ara	0.265664	0.0530303	FALSE	BTx642	Leaves	Week 14 Recovery vs Control	Ara	0.225425	0.106061	FALSE
RTx430	Leaves	Week 14 Recovery vs Control	Glc	0.439912	0.158333	FALSE	BTX642	Leaves	Week 14 Recovery vs Control	Glc	0.816612	0.191667	FALSE	RTx430	Leaves	Week 14 Recovery vs Control	GlcN	0.00472977	0.00757576	TRUE	BTX642	Leaves	Week 14 Recovery vs Control	GlcN	0.0108593	0.0151515	TRUE
RTx430	Leaves	Week 14 Recovery vs Control	Xyl	0.465399	0.166667	FALSE	BTx642	Leaves	Week 14 Recovery vs Control	Xyl	0.936673	0.25	FALSE	RTx430	Leaves	Week 14 Recovery vs Control	Gal	0.757389	0.219697	FALSE	BTx642	Leaves	Week 14 Recovery vs Control	Gal	0.26262	0.136364	FALSE
RTx430	Leaves	Week 14 Recovery vs Control	Man	0.798015	0.2	FALSE	BTx642	Leaves	Week 14 Recovery vs Control	Man	0.839349	0.216667	FALSE	RTx430	Leaves	Week 14 Recovery vs Control	Glc	0.681923	0.189394	FALSE	BTx642	Leaves	Week 14 Recovery vs Control	Glc	0.081599	0.030303	FALSE
RTx430	Leaves	Week 14 Recovery vs Control	GalA	0.365357	0.15	FALSE	BTX642	Leaves	Week 14 Recovery vs Control	GalA	0.918673	0.233333	FALSE	RTx430	Leaves	Week 14 Recovery vs Control	Xyl	0.237291	0.0378788	FALSE	BTX642	Leaves	Week 14 Recovery vs Control	Xyl	0.296613	0.181818	FALSE
RTx430	Leaves	Week 14 Recovery vs Control	GlcA	0.0900487	0.0666667	FALSE	BTx642	Leaves	Week 14 Recovery vs Control	GlcA	0.357475	0.108333	FALSE	RTx430	Leaves	Week 14 Recovery vs Control	Man	0.76754	0.227273	FALSE	BTx642	Leaves	Week 14 Recovery vs Control	Man	0.531833	0.219697	FALSE
RTx430	Leaves	Week 14 Recovery vs Control	Total	0.260984	0.1	FALSE	BTx642	Leaves	Week 14 Recovery vs Control	Total	0.910459	0.225	FALSE	RTx430	Leaves	Week 14 Recovery vs Control	GalA	0.275529	0.0757576	FALSE	BTx642	Leaves	Week 14 Recovery vs Control	GalA	0.999352	0.25	FALSE
RTx430	Leaves	Week 14 Post-Flowering vs Control	Fuc	0.98478	0.25	FALSE	BTX642	Leaves	Week 14 Post-Flowering vs Control	Fuc	0.362938	0.125	FALSE	RTx430	Leaves	Week 14 Recovery vs Control	GlcA	0.21489	0.030303	FALSE	BTX642	Leaves	Week 14 Recovery vs Control	GlcA	0.266638	0.151515	FALSE
RTx430	Leaves	Week 14 Post-Flowering vs Control	Rha	0.157168	0.0833333	FALSE	BTx642	Leaves	Week 14 Post-Flowering vs Control	Rha	0.273289	0.0666667	FALSE	RTx430	Leaves	Week 14 Recovery vs Control	Total	0.641269	0.181818	FALSE	BTx642	Leaves	Week 14 Recovery vs Control	Total	0.0848816	0.0378788	FALSE
RTx430	Leaves	Week 14 Post-Flowering vs Control	Ara	0.271655	0.108333	FALSE	BTx642	Leaves	Week 14 Post-Flowering vs Control	Ara	0.344906	0.0916667	FALSE	RTx430	Leaves	Week 14 Post-Flowering vs Control	Fuc	0.421592	0.106061	FALSE	BTx642	Leaves	Week 14 Post-Flowering vs Control	Fuc	0.495025	0.212121	FALSE
RTx430	Leaves	Week 14 Post-Flowering vs Control	Gal	0.288669	0.116667	FALSE	BTX642	Leaves	Week 14 Post-Flowering vs Control	Gal	0.337288	0.0833333	FALSE	RTx430	Leaves	Week 14 Post-Flowering vs Control	Rha	0.325218	0.0833333	FALSE	BTX642	Leaves	Week 14 Post-Flowering vs Control	Rha	0.443254	0.204545	FALSE
RTx430	Leaves	Week 14 Post-Flowering vs Control	Glc	0.230833	0.0916667	FALSE	BTx642	Leaves	Week 14 Post-Flowering vs Control	Glc	0.320136	0.075	FALSE	RTx430	Leaves	Week 14 Post-Flowering vs Control	Ara	0.394829	0.0984848	FALSE	BTx642	Leaves	Week 14 Post-Flowering vs Control	Ara	0.151338	0.0681818	FALSE
RTx430	Leaves	Week 14 Post-Flowering vs Control	Xyl	0.647545	0.183333	FALSE	BTx642	Leaves	Week 14 Post-Flowering vs Control	Xyl	0.391544	0.133333	FALSE	RTx430	Leaves	Week 14 Post-Flowering vs Control	GlcN	0.155051	0.0151515	FALSE	BTx642	Leaves	Week 14 Post-Flowering vs Control	GlcN	0.201341	0.0909091	FALSE
RTx430	Leaves	Week 14 Post-Flowering vs Control	Man	0.319963	0.133333	FALSE	BTX642	Leaves	Week 14 Post-Flowering vs Control	Man	0.835125	0.208333	FALSE	RTx430	Leaves	Week 14 Post-Flowering vs Control	Gal	0.211382	0.0227273	FALSE	BTX642	Leaves	Week 14 Post-Flowering vs Control	Gal	0.227164	0.113636	FALSE
RTx430	Leaves	Week 14 Post-Flowering vs Control	GalA	0.777123	0.191667	FALSE	BTx642	Leaves	Week 14 Post-Flowering vs Control	GalA	0.494503	0.158333	FALSE	RTx430	Leaves	Week 14 Post-Flowering vs Control	Glc	0.266615	0.0606061	FALSE	BTx642	Leaves	Week 14 Post-Flowering vs Control	Glc	0.272714	0.166667	FALSE
RTx430	Leaves	Week 14 Post-Flowering vs Control	GlcA	0.491951	0.175	FALSE	BTx642	Leaves	Week 14 Post-Flowering vs Control	GlcA	0.819909	0.2	FALSE	RTx430	Leaves	Week 14 Post-Flowering vs Control	Xyl	0.826013	0.242424	FALSE	BTx642	Leaves	Week 14 Post-Flowering vs Control	Xyl	0.650002	0.234848	FALSE
RTx430	Leaves	Week 14 Post-Flowering vs Control	Total	0.862749	0.216667	FALSE	BTX642	Leaves	Week 14 Post-Flowering vs Control	Total	0.36113	0.116667	FALSE	RTx430	Leaves	Week 14 Post-Flowering vs Control	Man	0.572427	0.151515	FALSE	BTX642	Leaves	Week 14 Post-Flowering vs Control	Man	0.286638	0.174242	FALSE
RTx430	Roots	Week 7 Pre-Flowering vs Control	Fuc	0.262852	0.0666667	FALSE	BTx642	Roots	Week 7 Pre-Flowering vs Control	Fuc	0.368276	0.15	FALSE	RTx430	Leaves	Week 14 Post-Flowering vs Control	GalA	0.450464	0.113636	FALSE	BTx642	Leaves	Week 14 Post-Flowering vs Control	GalA	0.00610049	0.00757576	TRUE
RTx430	Roots	Week 7 Pre-Flowering vs Control	Rha	0.116264	0.0166667	FALSE	BTx642	Roots	Week 7 Pre-Flowering vs Control	Rha	0.33026	0.141667	FALSE	RTx430	Leaves	Week 14 Post-Flowering vs Control	GlcA	0.568623	0.136364	FALSE	BTx642	Leaves	Week 14 Post-Flowering vs Control	GlcA	0.169538	0.0833333	FALSE
RTx430	Roots	Week 7 Pre-Flowering vs Control	Ara	0.46045	0.125	FALSE	BTX642	Roots	Week 7 Pre-Flowering vs Control	Ara	0.525769	0.183333	FALSE	RTx430	Leaves	Week 14 Post-Flowering vs Control	Total	0.252436	0.0454545	FALSE	BTX642	Leaves	Week 14 Post-Flowering vs Control	Total	0.205738	0.0984848	FALSE
RTx430	Roots	Week 7 Pre-Flowering vs Control	Gal	0.46796	0.133333	FALSE	BTx642	Roots	Week 7 Pre-Flowering vs Control	Gal	0.0456034	0.0333333	FALSE
RTx430	Roots	Week 7 Pre-Flowering vs Control	Glc	0.234671	0.0583333	FALSE	BTx642	Roots	Week 7 Pre-Flowering vs Control	Glc	0.00555726	0.0166667	TRUE
RTx430	Roots	Week 7 Pre-Flowering vs Control	Xyl	0.944368	0.241667	FALSE	BTX642	Roots	Week 7 Pre-Flowering vs Control	Xyl	0.124131	0.0666667	FALSE
RTx430	Roots	Week 7 Pre-Flowering vs Control	Man	0.550139	0.158333	FALSE	BTx642	Roots	Week 7 Pre-Flowering vs Control	Man	0.827176	0.208333	FALSE
RTx430	Roots	Week 7 Pre-Flowering vs Control	GalA	0.145572	0.025	FALSE	BTx642	Roots	Week 7 Pre-Flowering vs Control	GalA	0.464892	0.175	FALSE
RTx430	Roots	Week 7 Pre-Flowering vs Control	GlcA	0.168754	0.05	FALSE	BTX642	Roots	Week 7 Pre-Flowering vs Control	GlcA	0.991086	0.25	FALSE
RTx430	Roots	Week 7 Pre-Flowering vs Control	Total	0.964443	0.25	FALSE	BTx642	Roots	Week 7 Pre-Flowering vs Control	Total	0.91993	0.233333	FALSE
RTx430	Roots	Week 14 Recovery vs Control	Fuc	0.644242	0.191667	FALSE	BTx642	Roots	Week 14 Recovery vs Control	Fuc	0.873824	0.225	FALSE
RTx430	Roots	Week 14 Recovery vs Control	Rha	0.271621	0.0833333	FALSE	BTX642	Roots	Week 14 Recovery vs Control	Rha	0.534276	0.191667	FALSE
RTx430	Roots	Week 14 Recovery vs Control	Ara	0.74301	0.225	FALSE	BTx642	Roots	Week 14 Recovery vs Control	Ara	0.458593	0.166667	FALSE
RTx430	Roots	Week 14 Recovery vs Control	Gal	0.575707	0.166667	FALSE	BTx642	Roots	Week 14 Recovery vs Control	Gal	0.322679	0.133333	FALSE
RTx430	Roots	Week 14 Recovery vs Control	Glc	0.264794	0.075	FALSE	BTX642	Roots	Week 14 Recovery vs Control	Glc	0.444689	0.158333	FALSE
RTx430	Roots	Week 14 Recovery vs Control	Xyl	0.675307	0.2	FALSE	BTx642	Roots	Week 14 Recovery vs Control	Xyl	0.258069	0.108333	FALSE
RTx430	Roots	Week 14 Recovery vs Control	Man	0.455651	0.116667	FALSE	BTx642	Roots	Week 14 Recovery vs Control	Man	0.839511	0.216667	FALSE
RTx430	Roots	Week 14 Recovery vs Control	GalA	0.42219	0.108333	FALSE	BTX642	Roots	Week 14 Recovery vs Control	GalA	0.216274	0.1	FALSE
RTx430	Roots	Week 14 Recovery vs Control	GlcA	0.721537	0.216667	FALSE	BTx642	Roots	Week 14 Recovery vs Control	GlcA	0.693923	0.2	FALSE
RTx430	Roots	Week 14 Recovery vs Control	Total	0.606952	0.175	FALSE	BTx642	Roots	Week 14 Recovery vs Control	Total	0.194943	0.0833333	FALSE
RTx430	Roots	Week 14 Post-Flowering vs Control	Fuc	0.631768	0.183333	FALSE	BTX642	Roots	Week 14 Post-Flowering vs Control	Fuc	0.157708	0.075	FALSE
RTx430	Roots	Week 14 Post-Flowering vs Control	Rha	0.834192	0.233333	FALSE	BTx642	Roots	Week 14 Post-Flowering vs Control	Rha	0.96657	0.241667	FALSE
RTx430	Roots	Week 14 Post-Flowering vs Control	Ara	0.149267	0.0333333	FALSE	BTx642	Roots	Week 14 Post-Flowering vs Control	Ara	0.00741838	0.025	TRUE
RTx430	Roots	Week 14 Post-Flowering vs Control	Gal	0.0555351	0.00833333	FALSE	BTX642	Roots	Week 14 Post-Flowering vs Control	Gal	0.00404456	0.00833333	TRUE
RTx430	Roots	Week 14 Post-Flowering vs Control	Glc	0.683849	0.208333	FALSE	BTx642	Roots	Week 14 Post-Flowering vs Control	Glc	0.078933	0.05	FALSE
RTx430	Roots	Week 14 Post-Flowering vs Control	Xyl	0.394285	0.1	FALSE	BTx642	Roots	Week 14 Post-Flowering vs Control	Xyl	0.209386	0.0916667	FALSE
RTx430	Roots	Week 14 Post-Flowering vs Control	Man	0.494152	0.141667	FALSE	BTX642	Roots	Week 14 Post-Flowering vs Control	Man	0.07071	0.0416667	FALSE
RTx430	Roots	Week 14 Post-Flowering vs Control	GalA	0.53447	0.15	FALSE	BTx642	Roots	Week 14 Post-Flowering vs Control	GalA	0.267783	0.125	FALSE
RTx430	Roots	Week 14 Post-Flowering vs Control	GlcA	0.154746	0.0416667	FALSE	BTx642	Roots	Week 14 Post-Flowering vs Control	GlcA	0.258718	0.116667	FALSE
RTx430	Roots	Week 14 Post-Flowering vs Control	Total	0.282658	0.0916667	FALSE	BTX642	Roots	Week 14 Post-Flowering vs Control	Total	0.0940313	0.0583333	FALSE

## Sheet: Lignin Composition
Statistical analysis of cell wall lignin data. The Student’s T test was used to generate p values and the Benjamini-Hochberg correction was then used to correct for multiple comparisons. All p values and Benjamini-Hochberg values are listed for each statistical test performed
Lignin Amount	m = 3	α = 0.25				Lignin Amount	m = 3	α = 0.25				Hydroxycinnamates	m = 6	α = 0.25	m = 4	α = 0.25			Hydroxycinnamates	m = 6	α = 0.25	m = 2	α = 0.25			Lignin Monomers	m = 9	α = 0.25					Lignin Monomers	m = 9	α = 0.25
Genotype	Tissue	Week/Condition	p value	Benjamini-Hochberg	pk≤(k/m)*α	Genotype	Tissue	Week/Condition	p value	Benjamini-Hochberg	pk≤(k/m)*α	Genotype	Tissue	Week/Condition	Hydroxycinnamate	p value	Benjamini-Hochberg	pk≤(k/m)*α	Genotype	Tissue	Week/Condition	Hydroxycinnamate	p value	Benjamini-Hochberg	pk≤(k/m)*α	Genotype	Tissue	Week/Condition	Monomer	p value	Benjamini-Hochberg	pk≤(k/m)*α	Genotype	Tissue	Week/Condition	Monomer	p value	Benjamini-Hochberg	pk≤(k/m)*α
RTx430	Leaves	Week 7 Pre-Flowering vs Control	0.395791	0.25	FALSE	BTx642	Leaves	Week 7 Pre-Flowering vs Control	0.0519878	0.166667	TRUE	RTx430	Leaves	Week 7 Pre-Flowering vs Control	p-coumarate	0.0756607	0.0833333	TRUE	BTx642	Leaves	Week 7 Pre-Flowering vs Control	p-coumarate	0.0982164	0.0416667	FALSE	RTx430	Leaves	Week 7 Pre-Flowering vs Control	H				BTx642	Leaves	Week 7 Pre-Flowering vs Control	H
RTx430	Leaves	Week 14 Recovery vs Control	0.324017	0.166667	FALSE	BTx642	Leaves	Week 14 Recovery vs Control	0.363228	0.25	FALSE	RTx430	Leaves	Week 7 Pre-Flowering vs Control	trans-ferulate	0.109116	0.166667	FALSE	BTx642	Leaves	Week 7 Pre-Flowering vs Control	trans-ferulate	0.918346	0.25	FALSE	RTx430	Leaves	Week 7 Pre-Flowering vs Control	S				BTx642	Leaves	Week 7 Pre-Flowering vs Control	S
RTx430	Leaves	Week 14 Post-Flowering vs Control	0.128778	0.0833333	FALSE	BTx642	Leaves	Week 14 Post-Flowering vs Control	0.0302084	0.0833333	TRUE	RTx430	Leaves	Week 14 Recovery vs Control	p-coumarate	0.0442839	0.0416667	FALSE	BTx642	Leaves	Week 14 Recovery vs Control	p-coumarate	0.910651	0.208333	FALSE	RTx430	Leaves	Week 7 Pre-Flowering vs Control	G				BTx642	Leaves	Week 7 Pre-Flowering vs Control	G
RTx430	Roots	Week 7 Pre-Flowering vs Control	0.170939	0.0833333	FALSE	BTx642	Roots	Week 7 Pre-Flowering vs Control	0.54867	0.0833333	FALSE	RTx430	Leaves	Week 14 Recovery vs Control	trans-ferulate	0.106113	0.125	TRUE	BTx642	Leaves	Week 14 Recovery vs Control	trans-ferulate	0.340524	0.125	FALSE	RTx430	Leaves	Week 14 Recovery vs Control	H				BTx642	Leaves	Week 14 Recovery vs Control	H
RTx430	Roots	Week 14 Recovery vs Control	0.328178	0.166667	FALSE	BTx642	Roots	Week 14 Recovery vs Control	0.661921	0.25	FALSE	RTx430	Leaves	Week 14 Post-Flowering vs Control	p-coumarate	0.823699	0.25	FALSE	BTx642	Leaves	Week 14 Post-Flowering vs Control	p-coumarate	0.251115	0.0833333	FALSE	RTx430	Leaves	Week 14 Recovery vs Control	S				BTx642	Leaves	Week 14 Recovery vs Control	S
RTx430	Roots	Week 14 Post-Flowering vs Control	0.451691	0.25	FALSE	BTx642	Roots	Week 14 Post-Flowering vs Control	0.574104	0.166667	FALSE	RTx430	Leaves	Week 14 Post-Flowering vs Control	trans-ferulate	0.197819	0.208333	FALSE	BTx642	Leaves	Week 14 Post-Flowering vs Control	trans-ferulate	0.561664	0.166667	FALSE	RTx430	Leaves	Week 14 Recovery vs Control	G				BTx642	Leaves	Week 14 Recovery vs Control	G
												RTx430	Roots	Week 7 Pre-Flowering vs Control	p-coumarate				BTx642	Roots	Week 7 Pre-Flowering vs Control	p-coumarate				RTx430	Leaves	Week 14 Post-Flowering vs Control	H				BTx642	Leaves	Week 14 Post-Flowering vs Control	H
												RTx430	Roots	Week 7 Pre-Flowering vs Control	trans-ferulate	0.3526	0.125	FALSE	BTx642	Roots	Week 7 Pre-Flowering vs Control	trans-ferulate				RTx430	Leaves	Week 14 Post-Flowering vs Control	S				BTx642	Leaves	Week 14 Post-Flowering vs Control	S
												RTx430	Roots	Week 14 Recovery vs Control	p-coumarate				BTx642	Roots	Week 14 Recovery vs Control	p-coumarate				RTx430	Leaves	Week 14 Post-Flowering vs Control	G				BTx642	Leaves	Week 14 Post-Flowering vs Control	G
												RTx430	Roots	Week 14 Recovery vs Control	trans-ferulate	0.0357386	0.0625	TRUE	BTx642	Roots	Week 14 Recovery vs Control	trans-ferulate	0.607387	0.25	FALSE	RTx430	Roots	Week 7 Pre-Flowering vs Control	H	0.00849173	0.0277778	TRUE	BTx642	Roots	Week 7 Pre-Flowering vs Control	H	0.329038	0.0833333	FALSE
												RTx430	Roots	Week 14 Post-Flowering vs Control	p-coumarate	0.42265	0.1875	FALSE	BTx642	Roots	Week 14 Post-Flowering vs Control	p-coumarate				RTx430	Roots	Week 7 Pre-Flowering vs Control	S	0.192887	0.0833333	FALSE	BTx642	Roots	Week 7 Pre-Flowering vs Control	S	0.185046	0.0277778	FALSE
												RTx430	Roots	Week 14 Post-Flowering vs Control	trans-ferulate	0.478562	0.25	FALSE	BTx642	Roots	Week 14 Post-Flowering vs Control	trans-ferulate	0.000214108	0.125	TRUE	RTx430	Roots	Week 7 Pre-Flowering vs Control	G	0.580758	0.222222	FALSE	BTx642	Roots	Week 7 Pre-Flowering vs Control	G	0.866306	0.25	FALSE
																										RTx430	Roots	Week 14 Recovery vs Control	H	0.325104	0.138889	FALSE	BTx642	Roots	Week 14 Recovery vs Control	H	0.31665	0.0555556	FALSE
																										RTx430	Roots	Week 14 Recovery vs Control	S	0.467392	0.194444	FALSE	BTx642	Roots	Week 14 Recovery vs Control	S	0.335209	0.111111	FALSE
																										RTx430	Roots	Week 14 Recovery vs Control	G	0.0983854	0.0555556	FALSE	BTx642	Roots	Week 14 Recovery vs Control	G	0.838514	0.222222	FALSE
																										RTx430	Roots	Week 14 Post-Flowering vs Control	H	0.445746	0.166667	FALSE	BTx642	Roots	Week 14 Post-Flowering vs Control	H	0.709586	0.194444	FALSE
																										RTx430	Roots	Week 14 Post-Flowering vs Control	S	0.285952	0.111111	FALSE	BTx642	Roots	Week 14 Post-Flowering vs Control	S	0.569706	0.166667	FALSE
																										RTx430	Roots	Week 14 Post-Flowering vs Control	G	0.778948	0.25	FALSE	BTx642	Roots	Week 14 Post-Flowering vs Control	G	0.371977	0.138889	FALSE

## Sheet: Saccharification
Statistical analysis of saccharification data. The Student’s T test was used to generate p values and the Benjamini-Hochberg correction was then used to correct for multiple comparisons. All p values and Benjamini-Hochberg values are listed for each statistical test performed
Saccharification Efficiency	m = 8	α = 0.25					Saccharification Efficiency	m = 12	α = 0.25					Saccharification Efficiency + Starch	m = 12	α = 0.25					Saccharification Efficiency + Starch	m = 12	α = 0.25
Genotype	Week/Condition	Time (hours)	p value	Benjamini-Hochberg	pk≤(k/m)*α		Genotype	Week/Condition	Time	p value	Benjamini-Hochberg	pk≤(k/m)*α		Genotype	Week/Condition	Time (hours)	p value	Benjamini-Hochberg	pk≤(k/m)*α		Genotype	Week/Condition	Time	p value	Benjamini-Hochberg	pk≤(k/m)*α
RTx430	Week 14 Recovery vs Control	0	0.203295	0.0625	FALSE		BTx642	Week 7 Pre-Flowering vs Control	0	0.894068	0.166667	FALSE		RTx430	Week 7 Pre-Flowering vs Control	0	0.00162463	0.0833333	TRUE		BTx642	Week 7 Pre-Flowering vs Control	0	0.696709	0.1875	FALSE
RTx430	Week 14 Recovery vs Control	24	0.271817	0.09375	FALSE		BTx642	Week 7 Pre-Flowering vs Control	24	0.967236	0.208333	FALSE		RTx430	Week 7 Pre-Flowering vs Control	24	0.123041	0.229167	TRUE		BTx642	Week 7 Pre-Flowering vs Control	24	0.67511	0.166667	FALSE
RTx430	Week 14 Recovery vs Control	48	0.135765	0.03125	FALSE		BTx642	Week 7 Pre-Flowering vs Control	48	0.989818	0.25	FALSE		RTx430	Week 7 Pre-Flowering vs Control	48	0.00864348	0.125	TRUE		BTx642	Week 7 Pre-Flowering vs Control	48	0.787392	0.229167	FALSE
RTx430	Week 14 Recovery vs Control	72	0.29707	0.15625	FALSE		BTx642	Week 7 Pre-Flowering vs Control	72	0.90054	0.1875	FALSE		RTx430	Week 7 Pre-Flowering vs Control	72	0.00535059	0.104167	TRUE		BTx642	Week 7 Pre-Flowering vs Control	72	0.532974	0.145833	FALSE
RTx430	Week 14 Post-Flowering vs Control	0	0.809294	0.25	FALSE		BTx642	Week 14 Recovery vs Control	0	0.231706	0.0833333	FALSE		RTx430	Week 14 Recovery vs Control	0	0.000578174	0.0416667	TRUE		BTx642	Week 14 Recovery vs Control	0	0.437924	0.0625	FALSE
RTx430	Week 14 Post-Flowering vs Control	24	0.283596	0.125	FALSE		BTx642	Week 14 Recovery vs Control	24	0.0933592	0.0416667	FALSE		RTx430	Week 14 Recovery vs Control	24	0.00107676	0.0625	TRUE		BTx642	Week 14 Recovery vs Control	24	0.790738	0.25	FALSE
RTx430	Week 14 Post-Flowering vs Control	48	0.339316	0.21875	FALSE		BTx642	Week 14 Recovery vs Control	48	0.152449	0.0625	FALSE		RTx430	Week 14 Recovery vs Control	48	0.00933979	0.145833	TRUE		BTx642	Week 14 Recovery vs Control	48	0.159658	0.0208333	FALSE
RTx430	Week 14 Post-Flowering vs Control	72	0.332974	0.1875	FALSE		BTx642	Week 14 Recovery vs Control	72	0.0505009	0.0208333	FALSE		RTx430	Week 14 Recovery vs Control	72	0.582071	0.25	FALSE		BTx642	Week 14 Recovery vs Control	72	0.509097	0.104167	FALSE
							BTx642	Week 14 Post-Flowering vs Control	0	0.988875	0.229167	FALSE		RTx430	Week 14 Post-Flowering vs Control	0	0.0679028	0.1875	TRUE		BTx642	Week 14 Post-Flowering vs Control	0	0.519894	0.125	FALSE
							BTx642	Week 14 Post-Flowering vs Control	24	0.449548	0.104167	FALSE		RTx430	Week 14 Post-Flowering vs Control	24	0.000265974	0.0208333	TRUE		BTx642	Week 14 Post-Flowering vs Control	24	0.737713	0.208333	FALSE
							BTx642	Week 14 Post-Flowering vs Control	48	0.730237	0.145833	FALSE		RTx430	Week 14 Post-Flowering vs Control	48	0.0103089	0.166667	TRUE		BTx642	Week 14 Post-Flowering vs Control	48	0.238861	0.0416667	FALSE
							BTx642	Week 14 Post-Flowering vs Control	72	0.563656	0.125	FALSE		RTx430	Week 14 Post-Flowering vs Control	72	0.11776	0.208333	TRUE		BTx642	Week 14 Post-Flowering vs Control	72	0.48467	0.0833333	FALSE
