# Supplementary material for: Cell Wall Compositions of Sorghum bicolor Leaves and Roots Remain Relatively Constant Under Drought Conditions
Source: Front Plant Sci. 2021 Nov 12;12:747225. doi: 10.3389/fpls.2021.747225 (PMC8632824; doi:10.3389/fpls.2021.747225)
Supplement: Supplementary file 1 [file Data_Sheet_1.zip › Supplementary File 1.xlsx]

## Sheet: RTx430 Leaves
List of cell wall-related highly variable genes and their relative expression differences at weeks 7 and 14. Week 7 serves as a representative pre-flowering timepoint while week 14 serves as a representative of both recovery and post-flowering timepoints
Gene ID (SOBIC.)	Pre-Flowering	Recovery	Post-Flowering	Putative Function/Arabidopsis homolog	Category	Component
001G224300	No Change	Increase	Increase	CESA4	Biosynthesis	Cellulose
002G205500	No Change	Increase	Increase	CESA7	Biosynthesis	Cellulose
003G296400	No Change	No Change	Increase	CESA8	Biosynthesis	Cellulose
003G337400	No Change	No Change	Increase	C4H	Biosynthesis	Lignin
003G431100	No Change	Decrease	Increase	GT61	Biosynthesis	Xylan
010G135300	Increase	No Change	Increase	DUF23	Biosynthesis	Galactan/Pectin
002G118700	No Change	Increase	No Change	CESA6	Biosynthesis	Cellulose
002G222800	No Change	Decrease	No Change	GALS	Biosynthesis	Galactan/Pectin
004G320600	No Change	Decrease	No Change	GT61	Biosynthesis	Xylan
001G455700	No Change	No Change	Increase	MAP70	Biosynthesis	Cellulose/Other
002G368300	No Change	No Change	Increase	COBL4	Biosynthesis	Cellulose/Other
002G368600	Increase	Increase	Increase	RGP1	Biosynthesis
003G251800	No Change	No Change	Increase	NAC073	Signaling
004G124800	No Change	Increase	Decrease	FUT1	Biosynthesis
008G054100	No Change	No Change	Decrease	FUT1	Biosynthesis
001G038200	No Change	No Change	Increase	TBL33	Biosynthesis	Acetylation/Methylation
001G409100	No Change	No Change	Increase	IRX9	Biosynthesis	Xylan
006G242100	No Change	No Change	Increase	IRX14L	Biosynthesis	Xylan
007G132600	No Change	No Change	Increase	MYB20	Signaling
002G427400	Decrease	Decrease	Decrease	COBL7	Biosynthesis	Cellulose/Other
007G166900	No Change	Decrease	Decrease	WAT1	Modification
003G410800	No Change	Increase	No Change	GUT1/2/IRX10	Biosynthesis	Xylan
009G241600	No Change	Decrease	No Change	Zinc Finger CCCH Domain	Signaling
001G525000	Increase	Increase	Increase	Pectin Lyase	Modification	Pectin
003G321200	Decrease	No Change	Decrease	PME	Modification	Pectin
003G338801	No Change	Increase	Decrease	EXP1	Modification
004G121900	No Change	No Change	Decrease	EXP11	Modification
006G217900	Decrease	No Change	Decrease	FLS2	Signaling
007G014200	No Change	No Change	Decrease	Peroxidase	Modification
009G173700	No Change	Increase	Decrease	EXP1	Modification
010G128700	Decrease	No Change	Decrease	Peroxidase	Modification
010G246600	No Change	Increase	Decrease	XTH22	Modification
003G153200	No Change	No Change	Increase	Pectin Lyase	Modification	Pectin
004G127200	No Change	Decrease	Increase	XTH26	Modification
004G197600	No Change	No Change	Increase	GPDL2/MRH5/SHV3 PLC-phosphodiesterase	Modification
007G094900	No Change	No Change	Increase	XTH22	Modification
010G255500	No Change	No Change	Increase	EPC1/GIPC mannosylation	Biosynthesis	Glycosylinositolphosphoceramides
003G223100	No Change	No Change	Decrease	Pectin Lyase	Modification	Pectin
004G113900	No Change	No Change	Decrease	Pectin Lyase	Modification	Pectin
001G012300	No Change	Increase	No Change	CYP79B2	Biosynthesis	Lignin
001G309000	No Change	Increase	No Change	XTR8/XTH31	Modification
002G302000	No Change	Increase	No Change	XTH32	Modification
004G028700	No Change	Increase	No Change	Pectin Lyase	Modification	Pectin
005G140001	No Change	Increase	No Change	EXGTA4/XTH5	Modification
006G031900	No Change	Increase	No Change	EXP11	Modification
007G146200	No Change	Increase	No Change	PMEI	Modification	Pectin
009G243500	No Change	Increase	No Change	Pectin Lyase	Modification	Pectin
010G232500	No Change	Increase	No Change	RCI3/Peroxidase	Modification
010G246500	No Change	Increase	No Change	XTH22	Modification
010G246700	No Change	Increase	No Change	XTH25	Modification
003G442500	No Change	Decrease	No Change	CSLE	Biosynthesis
004G237800	No Change	Decrease	No Change	GAUT8/QUA1	Biosynthesis	Pectin
003G436800	No Change	Decrease	No Change	Peroxidase	Modification
009G216100	No Change	Decrease	No Change	Pectin Lyase	Modification	Pectin
006G191700	Increase	No Change	No Change	EXP13	Modification
006G205600	Decrease	No Change	No Change	XTH24	Modification
010G246400	Decrease	No Change	No Change	XTH22	Modification
003G232600	Increase	No Change	No Change	Pectin Lyase	Modification	Pectin
003G127100	Decrease	No Change	No Change	Peroxidase	Modification
001G027800	No Change	Decrease	Increase	GH/mannosidase	Modification	Mannan
001G406700	No Change	No Change	Increase	ESK1/TBL29	Modification	Acetylation/Methylation
006G157700	No Change	No Change	Increase	GH3/xylosidase	Modification	Xylan
006G235600	No Change	Decrease	No Change	BXL4/b-d-xylosidase	Modification	Xylan
003G321200	Decrease	No Change	Decrease	PME	Modification	Pectin
004G208700	No Change	No Change	Decrease	CHITIV	Modification	Chitin
006G132300	No Change	No Change	Decrease	CHITIV	Modification	Chitin
006G132400	No Change	Decrease	No Change	CHITIV	Modification	Chitin
006G132700	No Change	Decrease	No Change	CHITIV	Modification	Chitin
003G085900	No Change	No Change	Increase	XYL1/a-xylosidase	Modification	Xylan
003G240100	No Change	Increase	Increase	TBL21	Modification	Acetylation/Methylation
005G034100	No Change	No Change	Increase	TBL10	Modification	Acetylation/Methylation
005G110460	No Change	No Change	Increase	GH3 Xylosidase	Modification	Xylan
007G132600	No Change	No Change	Increase	MYB20	Signaling
008G005100	No Change	No Change	Increase	PMR5	Modification	Acetylation/Methylation
010G273600	Decrease	No Change	Decrease	Chitinase	Modification	Chitin
K029900	Decrease	No Change	Decrease	Chitinase	Modification	Chitin
003G293800	No Change	Increase	No Change	GH/Mannosidase	Modification	Mannan
006G132500	No Change	Decrease	No Change	Chitinase	Modification	Chitin
001G516000	No Change	Increase	No Change	Chitinase	Modification	Chitin
006G132200	No Change	Increase	No Change	Chitinase	Modification	Chitin

## Sheet: RTx430 Roots
List of cell wall-related highly variable genes and their relative expression differences at weeks 7 and 14. Week 7 serves as a representative pre-flowering timepoint while week 14 serves as a representative of both recovery and post-flowering timepoints
Gene ID (SOBIC.)	Pre-Flowering	Recovery	Post-Flowering	Putative Function/Arabidopsis homolog	Category	Component
001G224300	No Change	No Change	Decrease	CESA4	Biosynthesis	Cellulose
001G263300	No Change	Increase	No Change	GT61	Biosynthesis	Xylan
002G205500	No Change	Increase	Decrease	CESA7	Biosynthesis	Cellulose
002G333900	Decrease	Decrease	Decrease	CSLF	Biosynthesis	Mixed-Linkage Glucan
002G334000	No Change	No Change	Decrease	CSLF	Biosynthesis	Mixed-Linkage Glucan
002G334100	No Change	Increase	Decrease	CSLF	Biosynthesis	Mixed-Linkage Glucan
002G334200	Decrease	Increase	Decrease	CSLF	Biosynthesis	Mixed-Linkage Glucan
003G095600	Decrease	Increase	No Change	GT61	Biosynthesis	Xylan
003G296400	No Change	No Change	Decrease	CESA8	Biosynthesis	Cellulose
004G141200	Decrease	No Change	No Change	C4H	Biosynthesis	Lignin
008G125700	No Change	No Change	Decrease	CSLD5	Biosynthesis
010G152400	No Change	Increase	Decrease	GT61	Biosynthesis	Xylan
010G152500	No Change	Increase	No Change	GT61	Biosynthesis	Xylan
003G095100	No Change	Decrease	No Change	GT61	Biosynthesis	Xylan
010G196400	No Change	Increase	Decrease	DUF23/GT92	Biosynthesis	Galactan/Pectin
001G283400	No Change	Increase	No Change	CSLD3	Biosynthesis
003G094700	Increase	Increase	No Change	GT61	Biosynthesis	Xylan
003G087700	No Change	Increase	No Change	GT61	Biosynthesis	Xylan
003G337400	No Change	Increase	No Change	C4H	Biosynthesis	Lignin
004G320600	Decrease	Increase	No Change	GT61	Biosynthesis	Xylan
002G222800	Decrease	No Change	No Change	GALS	Biosynthesis	Galactan/Pectin
010G030900	Decrease	No Change	No Change	GT61	Biosynthesis	Xylan
003G095200	Decrease	No Change	No Change	GT61	Biosynthesis	Xylan
003G431100	Decrease	No Change	No Change	GT61	Biosynthesis	Xylan
007G132600	No Change	No Change	Increase	MYB20	Signaling
001G086000	No Change	No Change	Decrease	COBL	Biosynthesis	Cellulose/Other
002G368600	No Change	No Change	Decrease	RGP1	Biosynthesis
003G236701	No Change	No Change	Decrease	Zinc Finger CCCH Domain	Signaling
003G251800	No Change	No Change	Decrease	NAC073	Signaling
004G124800	Decrease	No Change	Decrease	FUT1	Biosynthesis
006G160900	No Change	Increase	Decrease	NAC007	Signaling
007G018100	No Change	No Change	Decrease	NAC043	Signaling
007G039100	No Change	No Change	Decrease	MYB103	Signaling
007G166900	No Change	Decrease	No Change	WAT1	Modification
008G054100	Decrease	Decrease	Decrease	FUT1	Biosynthesis
008G112200	No Change	No Change	Decrease	MYB46	Signaling
009G241600	No Change	No Change	Decrease	Zinc Finger CCCH Domain	Signaling
002G368300	No Change	No Change	Decrease	COBL4	Biosynthesis	Cellulose/Other
005G034500	No Change	No Change	Decrease	LRRK	Signaling
009G200200	No Change	No Change	Decrease	TPS1	Modification
007G177100	Decrease	No Change	No Change	MYB32	Signaling
004G125100	Decrease	Decrease	No Change	FUT1	Biosynthesis
004G308600	Decrease	Decrease	No Change	FUT1	Biosynthesis
001G336700	No Change	Increase	No Change	COBL4	Biosynthesis	Cellulose/Other
001G455700	No Change	Increase	No Change	MAP70	Biosynthesis	Cellulose/Other
004G231300	No Change	Increase	No Change	QUA2	Biosynthesis	Pectin
010G082000	No Change	Increase	No Change	FUT1	Biosynthesis
010G155100	No Change	Increase	No Change	NAC033	Signaling
002G427400	Decrease	Decrease	No Change	COBL7	Biosynthesis	Cellulose/Other
001G012300	Increase	Increase	No Change	CYP79B2	Biosynthesis	Lignin
004G028700	No Change	Increase	No Change	Pectin Lyase	Modification	Pectin
005G169500	Increase	No Change	Increase	GAUT6/4	Biosynthesis	Pectin
007G094900	Increase	Increase	Increase	XTH22	Modification
009G032800	Increase	Increase	No Change	RCI3/Peroxidase	Modification
009G216100	No Change	Increase	No Change	Pectin Lyase	Modification	Pectin
001G045800	Decrease	Increase	No Change	PGAZAT/polygalacturonase abscission	Modification	Pectin
001G189000	No Change	Increase	No Change	Peroxidase	Modification
001G237900	No Change	No Change	Decrease	EXP11	Modification
001G314000	No Change	Increase	No Change	RCI3/Peroxidase	Modification
001G499900	No Change	Increase	No Change	EXP11	Modification
002G003200	No Change	Increase	Decrease	Peroxidase	Modification
002G003700	No Change	Increase	No Change	RCI3/Peroxidase	Modification
002G391300	No Change	Increase	Decrease	Peroxidase	Modification
002G391400	Decrease	No Change	Decrease	Peroxidase	Modification
002G391900	Decrease	Increase	Decrease	Peroxidase	Modification
002G392000	No Change	Increase	Decrease	Peroxidase	Modification
002G392100	Decrease	Increase	Decrease	Peroxidase	Modification
003G050300	Decrease	No Change	No Change	Peroxidase	Modification
003G140600	Decrease	Increase	Decrease	Peroxidase	Modification
003G140700	Decrease	Increase	Decrease	Peroxidase	Modification
003G148300	Decrease	Increase	No Change	PMEI	Modification	Pectin
003G152000	Decrease	No Change	Decrease	Peroxidase	Modification
003G152200	Decrease	No Change	Decrease	Peroxidase	Modification
003G167300	Decrease	No Change	Decrease	Peroxidase	Modification
003G232600	No Change	Increase	No Change	Pectin Lyase	Modification	Pectin
003G338801	No Change	No Change	Decrease	EXP1	Modification
004G013500	No Change	Increase	Decrease	UGP2 (UDP-glucose pyrophosphorylase)	Biosynthesis
004G273900	Decrease	No Change	Decrease	RCI3/Peroxidase	Modification
005G051500	Decrease	No Change	No Change	Peroxidase	Modification
005G140001	No Change	Increase	Decrease	XTH5	Modification
006G031900	No Change	Increase	Decrease	EXP11	Modification
006G116000	No Change	No Change	Decrease	SVL1	Modification
006G205700	No Change	Increase	Decrease	XTH16	Modification
006G217900	Decrease	No Change	Decrease	FLS2/LRRK	Signaling
006G224500	No Change	No Change	Decrease	Peroxidase	Modification
006G277500	Decrease	No Change	Decrease	Peroxidase	Modification
006G277700	No Change	Increase	No Change	Peroxidase	Modification
006G277800	Decrease	No Change	Decrease	Peroxidase	Modification
007G014200	Decrease	No Change	Decrease	Peroxidase	Modification
007G018000	Decrease	No Change	No Change	EXP25	Modification
007G086300	No Change	No Change	Decrease	XTH22	Modification
008G125700	No Change	No Change	Decrease	CSLD5	Biosynthesis
009G033500	Decrease	Decrease	Decrease	Peroxidase	Modification
009G186500	No Change	Increase	Decrease	RCI3/Peroxidase	Modification
010G128700	No Change	Increase	Decrease	Peroxidase	Modification
010G194500	No Change	No Change	Decrease	EXP20	Modification
K026900	Decrease	Increase	Decrease	Peroxidase	Modification
010G246600	No Change	No Change	Increase	XTH22	Modification
001G238200	Decrease	No Change	Decrease	EXP11	Modification
002G302000	No Change	Increase	Decrease	XTH32	Modification
002G391200	No Change	No Change	Decrease	Peroxidase	Modification
002G416000	No Change	No Change	Decrease	PME2	Modification	Pectin
002G420100	No Change	No Change	Decrease	GAUT7	Biosynthesis	Pectin
003G148400	No Change	Increase	Decrease	PME2	Modification	Pectin
003G223100	No Change	No Change	Decrease	Pectin Lyase	Modification	Pectin
006G106900	Decrease	Increase	Decrease	UPF0497	Modification
007G075600	No Change	No Change	Decrease	Pectin Lyase	Modification	Pectin
007G146200	Decrease	No Change	Decrease	PMEI	Modification	Pectin
008G114700	No Change	No Change	Decrease	RCI3/Peroxidase	Modification
009G055300	No Change	Increase	Decrease	RCI3/Peroxidase	Modification
003G050100	Increase	No Change	No Change	Pectin Lyase	Modification	Pectin
003G153100	Increase	Increase	No Change	Pectin Lyase	Modification	Pectin
004G315000	No Change	Increase	No Change	TBR/DUF828	Biosynthesis	Acetylation/Methylation
007G090436	No Change	Increase	No Change	XTH22	Modification
009G111000	Decrease	No Change	No Change	PMEI	Modification	Pectin
001G085200	No Change	Increase	No Change	PDCB3/plasmodesmata callose-binding protein	Modification
001G238000	No Change	Increase	No Change	EXP11	Modification
001G360400	Decrease	Increase	No Change	Peroxidase	Modification
001G525000	No Change	Increase	No Change	Pectin Lyase	Modification	Pectin
003G096300	No Change	Increase	No Change	HDG1/homeodomain GLABROUS	Signaling
003G153200	Increase	Increase	No Change	Pectin Lyase	Modification	Pectin
003G436800	Decrease	Increase	No Change	Peroxidase	Modification
004G126700	No Change	Increase	No Change	XTH12	Modification
004G313900	Increase	Increase	No Change	HDG11/homeodomain GLABROUS	Signaling
007G090460	No Change	Increase	No Change	XTH13	Modification
009G033400	No Change	Increase	No Change	PA2/peroxidase	Modification
009G243500	No Change	Increase	No Change	Pectin Lyase	Modification	Pectin
010G232500	No Change	Increase	No Change	RCI3/Peroxidase	Modification
001G284600	No Change	Decrease	No Change	XTH27	Modification
001G309000	Decrease	Decrease	No Change	XTH31/XTR8	Modification
002G237900	Decrease	Decrease	No Change	CSLE1	Biosynthesis
003G178000	No Change	Decrease	No Change	Pectin Lyase	Modification	Pectin
009G033300	Decrease	Decrease	No Change	Peroxidase	Modification
001G499800	Increase	No Change	No Change	EXP11	Modification
006G172000	Increase	No Change	No Change	Pectin Lyase	Modification	Pectin
001G238300	Decrease	No Change	No Change	EXP11	Modification
003G321200	Decrease	No Change	No Change	PME	Modification	Pectin
007G085600	Decrease	No Change	No Change	XTH15	Modification
009G055100	Decrease	No Change	No Change	RCI3/Peroxidase	Modification
003G320800	Decrease	No Change	No Change	RCI3/Peroxidase	Modification
003G442500	Decrease	No Change	No Change	CSLE	Biosynthesis
001G027800	No Change	Increase	Increase	GH	Modification
001G372500	No Change	Increase	Increase	UGE2/UDPgluc-UDPgal4 epimerase	Biosynthesis
006G132100	No Change	No Change	Increase	CHITIV	Modification	Chitin
006G132300	Increase	No Change	Increase	CHITIV	Modification	Chitin
010G273600	No Change	Increase	Increase	CHIB/chitinase	Modification	Chitin
K029900	No Change	Increase	Increase	CHIB/chitinase	Modification	Chitin
001G038300	No Change	No Change	Decrease	TBL33	Biosynthesis	Acetylation/Methylation
001G038400	No Change	No Change	Decrease	TBL34	Biosynthesis	Acetylation/Methylation
001G066900	No Change	Increase	No Change	GH/mannosidase	Modification	Mannan
001G242100	Decrease	Increase	Decrease	TBL19	Biosynthesis	Acetylation/Methylation
001G406700	No Change	No Change	Decrease	ESK1/TBL29	Biosynthesis	Acetylation/Methylation
001G406901	No Change	No Change	Decrease	TBL3	Biosynthesis	Acetylation/Methylation
001G407000	Decrease	No Change	No Change	PMR5/TBL44	Biosynthesis	Acetylation/Methylation
002G391400	Decrease	No Change	Decrease	Peroxidase	Modification
002G399400	Decrease	No Change	No Change	TBL10	Biosynthesis	Acetylation/Methylation
003G219300	No Change	Increase	No Change	TBR/DUF828	Biosynthesis	Acetylation/Methylation
003G239700	No Change	No Change	Decrease	TBL38	Biosynthesis	Acetylation/Methylation
004G047600	No Change	No Change	Decrease	DUF579	Signaling
005G004900	No Change	Increase	Decrease	TBL34	Biosynthesis	Acetylation/Methylation
005G005100	Decrease	Increase	Decrease	TBL34	Biosynthesis	Acetylation/Methylation
005G211500	Decrease	Decrease	No Change	BXL2/b-xylosidase	Modification	Xylan
006G235600	No Change	No Change	Decrease	BXL4	Modification	Xylan
008G005100	No Change	Increase	Decrease	TBL34	Biosynthesis	Acetylation/Methylation
008G005200	No Change	Increase	No Change	TBL34	Biosynthesis	Acetylation/Methylation
009G012100	Decrease	Decrease	No Change	CHIB/chitinase	Modification	Chitin
009G035900	Decrease	Increase	No Change	Chitinase	Modification	Chitin
009G106500	No Change	Increase	Decrease	TBL33	Biosynthesis	Acetylation/Methylation
010G096700	No Change	Increase	No Change	TBL27	Biosynthesis	Acetylation/Methylation
010G194500	No Change	No Change	Decrease	TBL38	Biosynthesis	Acetylation/Methylation
006G132400	No Change	No Change	Increase	CHITIV	Modification	Chitin
006G132500	Decrease	No Change	Increase	CHITIV	Modification	Chitin
005G229100	No Change	Increase	Decrease	TBL27	Biosynthesis	Acetylation/Methylation
006G132700	Decrease	No Change	No Change	CHITIV	Modification	Chitin
K022500	Decrease	No Change	No Change	GH	Modification
	Increase	No Change	No Change	ARAF1/arabinofuranosidase	Modification
001G516000	Decrease	Decrease	No Change	CHIB/chitinase	Modification	Chitin
004G251800	No Change	Decrease	No Change	TBL21	Biosynthesis	Acetylation/Methylation
006G186200	No Change	Decrease	No Change	GT18 XyG Gal	Biosynthesis	Xyloglucan
003G148700	Decrease	No Change	No Change	TBL38	Biosynthesis	Acetylation/Methylation
004G208700	Decrease	No Change	No Change	CHITIV	Modification	Chitin
009G130100	Decrease	No Change	No Change	CHIB/chitinase	Modification	Chitin

## Sheet: BTx642 Leaves
List of cell wall-related highly variable genes and their relative expression differences at weeks 7 and 14. Week 7 serves as a representative pre-flowering timepoint while week 14 serves as a representative of both recovery and post-flowering timepoints
Gene ID (SOBIC.)	Pre-Flowering	Recovery	Post-Flowering	Putative Function/Arabidopsis homolog	Category	Component
001G224300	No Change	No Change	Increase	CESA4	Biosynthesis	Cellulose
002G205500	No Change	Increase	Increase	CESA7	Biosynthesis	Cellulose
003G296400	No Change	No Change	Increase	CESA8	Biosynthesis	Cellulose
003G337400	No Change	No Change	Increase	C4H	Biosynthesis	Lignin
003G431100	No Change	Decrease	No Change	GT61	Biosynthesis	Xylan
002G094600	No Change	Increase	No Change	CESA6	Biosynthesis	Cellulose
002G118700	No Change	Increase	No Change	CESA6?	Biosynthesis	Cellulose
002G171200	No Change	Increase	No Change	CSLF	Biosynthesis	Mixed-Linkage Glucan
003G094600	No Change	Increase	No Change	GT61	Biosynthesis	Xylan
007G050600	No Change	Increase	No Change	CSLF	Biosynthesis	Mixed-Linkage Glucan
010G230300	No Change	Increase	No Change	GT31 (AGP GalT)	Biosynthesis	Arabinogalactan Proteins
002G222800	No Change	Decrease	No Change	GT31 (AGP GalT)	Biosynthesis	Arabinogalactan Proteins
004G320600	No Change	Decrease	No Change	GT61	Biosynthesis	Xylan
010G008600	Decrease	No Change	No Change	CSLD3	Biosynthesis
010G030900	Decrease	No Change	No Change	GT61	Biosynthesis	Xylan
001G455700	No Change	Increase	Increase	MAP70	Biosynthesis	Cellulose/Other
002G368300	Increase	No Change	Increase	COBL4	Biosynthesis	Cellulose/Other
002G368600	Increase	No Change	Increase	RGP1	Biosynthesis
003G251800	No Change	No Change	Increase	NAC073	Signaling
004G124800	No Change	No Change	Decrease	FUT1	Biosynthesis
008G054100	No Change	No Change	Decrease	FUT1	Biosynthesis
007G132600	No Change	Decrease	No Change	MYB20	Signaling
007G166900	No Change	Decrease	No Change	WAT1	Modification
001G399900	No Change	Increase	No Change	COBL7	Biosynthesis	Cellulose/Other
003G250700	No Change	Increase	No Change	FLA11	Modification
007G018100	No Change	Increase	No Change	NAC043	Signaling
009G026101	No Change	Increase	No Change	IRX9	Biosynthesis	Xylan
001G525000	No Change	Increase	Increase	Pectin lyase	Modification	Pectin
008G022500	No Change	Increase	Increase	GAUT7	Biosynthesis	Pectin
003G321200	No Change	No Change	Decrease	PME	Modification	Pectin
003G338801	No Change	Increase	Decrease	EXP1	Modification
004G121900	No Change	No Change	Decrease	EXP11	Modification
006G116000	No Change	No Change	Decrease	SVL1	Modification
006G217900	Decrease	Increase	Decrease	FLS2	Signaling
007G014200	No Change	Decrease	Decrease	Peroxidase	Modification
009G111000	No Change	Decrease	Decrease	PMEI	Modification	Pectin
009G173700	No Change	No Change	Decrease	EXP1	Modification
010G005000	No Change	No Change	Decrease	Pectin lyase	Modification	Pectin
010G128700	Decrease	No Change	Decrease	Peroxidase	Modification	Pectin
010G246600	No Change	Increase	Decrease	XTH22	Modification
004G127200	No Change	Decrease	No Change	XTH26	Modification
007G094900	No Change	Increase	No Change	XTH22	Modification
010G255500	No Change	Decrease	No Change	EPC1 (nucleotide sugarT)	Biosynthesis
003G223100	No Change	Increase	No Change	Pectin lyase	Modification	Pectin
001G012300	No Change	Increase	No Change	CYP79B2	Biosynthesis	Lignin
001G309000	No Change	Increase	No Change	XTH31	Modification
001G399900	No Change	Increase	No Change	COBL7	Biosynthesis	Cellulose/Other
002G302000	No Change	Increase	No Change	XTH32	Modification
003G282600	No Change	Increase	No Change	GAUT15	Biosynthesis	Pectin
004G028700	No Change	Increase	No Change	Pectin lyase	Modification	Pectin
005G140001	No Change	Increase	No Change	XTH5	Modification
006G031900	No Change	Increase	No Change	EXP11	Modification
007G146200	No Change	Increase	No Change	PMEI	Modification	Pectin
009G032600	No Change	Increase	No Change	Peroxidase	Modification
009G243500	No Change	Increase	No Change	Pectin lyase	Modification	Pectin
010G232500	No Change	Increase	No Change	Peroxidase	Modification
010G246500	No Change	Increase	No Change	XTH22	Modification
010G246700	No Change	Increase	No Change	XTH25	Modification
003G442500	No Change	Decrease	No Change	CSLE	Biosynthesis
004G237800	No Change	Decrease	No Change	GAUT8	Biosynthesis	Pectin
006G191700	Increase	No Change	No Change	EXP13	Modification
002G324100	Decrease	No Change	No Change	XTH8	Modification
006G205600	Decrease	No Change	No Change	XTH24	Modification
010G008600	Decrease	No Change	No Change	CSLD3	Biosynthesis
010G246400	Decrease	No Change	No Change	XTH22	Modification
001G027800	No Change	Decrease	Increase	GH	Modification
001G406700	No Change	No Change	Increase	TBL29/ESK1	Biosynthesis	Acetylation/Methylation
004G013800	No Change	Increase	Increase	TBL12	Biosynthesis	Acetylation/Methylation
006G157700	No Change	No Change	Increase	GH	Modification
006G235600	No Change	Increase	Increase	XYL4	Modification	Xylan
004G208700	No Change	No Change	Decrease	Chitinase	Modification	Chitin
004G233700	No Change	No Change	Decrease	GH	Modification
006G132300	No Change	No Change	Decrease	Chitinase	Modification	Chitin
006G132400	Decrease	Decrease	Decrease	Chitinase	Modification	Chitin
006G132700	No Change	Decrease	Decrease	Chitinase	Modification	Chitin
004G127200	No Change	Decrease	No Change	XTH26	Modification
005G034100	No Change	Increase	No Change	TBL10	Biosynthesis	Acetylation/Methylation
008G005100	No Change	Increase	No Change	TBL34	Biosynthesis	Acetylation/Methylation
010G273600	Decrease	No Change	Decrease	Chitinase	Modification	Chitin
K029900	Decrease	No Change	No Change	Chitinase	Modification	Chitin
003G293800	No Change	Increase	No Change	GH	Modification
010G078300	No Change	Increase	No Change	TBR	Biosynthesis	Acetylation/Methylation
006G132100	No Change	Decrease	No Change	Chitinase	Modification	Chitin
006G132500	No Change	Decrease	No Change	Chitinase	Modification	Chitin
006G132200	Decrease	No Change	No Change	Chitinase	Modification	Chitin

## Sheet: BTx642 Roots
List of cell wall-related highly variable genes and their relative expression differences at weeks 7 and 14. Week 7 serves as a representative pre-flowering timepoint while week 14 serves as a representative of both recovery and post-flowering timepoints
Gene ID (SOBIC.)	Pre-Flowering	Recovery	Post-Flowering	Putative Function/Arabidopsis homolog	Category	Component
001G224300	No Change	No Change	Decrease	CESA4	Biosynthesis	Cellulose
001G263300	No Change	No Change	Decrease	GT61	Biosynthesis	Xylan
002G205500	No Change	No Change	Decrease	CESA7	Biosynthesis	Cellulose
002G333900	Decrease	No Change	Decrease	CSLF	Biosynthesis	Mixed-Linkage Glucan
002G334000	No Change	No Change	Decrease	CSLF	Biosynthesis	Mixed-Linkage Glucan
002G334100	Decrease	No Change	Decrease	CSLF	Biosynthesis	Mixed-Linkage Glucan
002G334200	Decrease	No Change	Decrease	CSLF	Biosynthesis	Mixed-Linkage Glucan
003G095600	Decrease	No Change	Decrease	GT61	Biosynthesis	Xylan
003G095700	No Change	No Change	Decrease	GT61	Biosynthesis	Xylan
003G296400	No Change	No Change	Decrease	CESA8	Biosynthesis	Cellulose
004G141200	Decrease	No Change	Decrease	C4H	Biosynthesis	Lignin
008G125700	No Change	No Change	Decrease	CSLF	Biosynthesis	Mixed-Linkage Glucan
010G152400	No Change	No Change	Decrease	GT61	Biosynthesis	Xylan
010G152500	No Change	No Change	Decrease	GT61	Biosynthesis	Xylan
003G095100	No Change	Decrease	No Change	GT61	Biosynthesis	Xylan
001G283400	No Change	Increase	No Change	CSLF	Biosynthesis	Mixed-Linkage Glucan
003G094700	Increase	Increase	No Change	GT61	Biosynthesis	Xylan
003G095500	No Change	Increase	No Change	GT61	Biosynthesis	Xylan
010G256400	Increase	Decrease	No Change	GT61	Biosynthesis	Xylan
003G087700	Increase	No Change	No Change	GT61	Biosynthesis	Xylan
003G108500	Increase	No Change	No Change	GT61	Biosynthesis	Xylan
002G222800	Decrease	No Change	No Change	GT31/ AGP GalT	Biosynthesis	Arabinogalactan Proteins
003G363100	Decrease	No Change	No Change	GT29A	Biosynthesis	Arabinogalactan Proteins
010G008600	Decrease	No Change	No Change	CSLF	Biosynthesis	Mixed-Linkage Glucan
010G030900	Decrease	No Change	No Change	GT61	Biosynthesis	Xylan
007G132600	No Change	No Change	Increase	MYB20	Signaling
001G086000	No Change	No Change	Decrease	COB	Biosynthesis	Cellulose/Other
002G368600	No Change	No Change	Decrease	RGP1	Biosynthesis
003G236701	Decrease	No Change	Decrease	Zinc Finger CCCH Domain	Signaling
003G251800	No Change	No Change	Decrease	NAC073	Signaling
004G124800	Decrease	No Change	Decrease	FUT1	Biosynthesis
006G160900	No Change	No Change	Decrease	NAC007	Signaling
007G018100	No Change	No Change	Decrease	NAC043	Signaling
007G039100	No Change	No Change	Decrease	MYB103	Signaling
007G166900	No Change	Decrease	Decrease	WAT1	Modification
008G054100	Decrease	No Change	Decrease	FUT1	Biosynthesis
008G112200	No Change	No Change	Decrease	MYB46	Signaling
009G241600	No Change	No Change	Decrease	Zinc Finger CCCH Domain	Signaling
010G082400	No Change	No Change	Decrease	FUT1	Biosynthesis
007G177100	Decrease	Increase	No Change	MYB32	Signaling
001G479800	No Change	Decrease	No Change	GUX2	Biosynthesis	Xylan
004G125100	Decrease	Decrease	No Change	FUT1	Biosynthesis
004G308600	Decrease	Decrease	No Change	FUT1	Biosynthesis
002G427400	Decrease	No Change	No Change	COBL7	Biosynthesis	Cellulose/Other
003G304600	Increase	No Change	No Change	RGP1	Biosynthesis
003G250700	Decrease	No Change	No Change	FLA11	Signaling
001G012300	Increase	Increase	Increase	CYP79B2	Biosynthesis
004G028700	No Change	No Change	Increase	Pectin lyase	Modification	Pectin
005G169500	Increase	No Change	Increase	GAUT6/4	Biosynthesis	Pectin
007G094900	Increase	Increase	Increase	XTH22	Modification
009G032800	No Change	Increase	Increase	Peroxidase	Modification
009G216100	No Change	Increase	Increase	Pectin lyase	Modification	Pectin
001G045800	Decrease	No Change	Decrease	PGAZAT	Modification	Pectin
001G189000	No Change	No Change	Decrease	Peroxidase	Modification
001G189200	No Change	No Change	Decrease	Peroxidase	Modification
001G237900	Decrease	No Change	Decrease	EXP11	Modification
001G238400	No Change	No Change	Decrease	EXP11	Modification
001G314000	No Change	No Change	Decrease	Peroxidase	Modification
001G345300	No Change	No Change	Decrease	PMEI	Modification	Pectin
001G499900	No Change	No Change	Decrease	EXP11	Modification
002G003200	No Change	No Change	Decrease	Peroxidase	Modification
002G003700	No Change	No Change	Decrease	Peroxidase	Modification
002G391300	No Change	No Change	Decrease	Peroxidase	Modification
002G391400	No Change	No Change	Decrease	Peroxidase	Modification
002G391900	No Change	No Change	Decrease	Peroxidase	Modification
002G392000	Decrease	No Change	Decrease	Peroxidase	Modification
002G392100	Decrease	No Change	Decrease	Peroxidase	Modification
003G050300	Decrease	No Change	Decrease	Peroxidase	Modification
003G140600	Decrease	No Change	Decrease	Peroxidase	Modification
003G140700	Decrease	No Change	Decrease	Peroxidase	Modification
003G148300	Decrease	No Change	Decrease	PMEI	Modification	Pectin
003G152000	No Change	No Change	Decrease	Peroxidase	Modification
003G152200	Decrease	No Change	Decrease	Peroxidase	Modification
003G167300	No Change	No Change	Decrease	Peroxidase	Modification
003G232600	No Change	No Change	Decrease	Pectin lyase	Modification	Pectin
003G292100	No Change	Decrease	Decrease	Pectin lyase	Modification	Pectin
003G338801	No Change	No Change	Decrease	EXP1	Modification
004G013500	No Change	No Change	Decrease	UGP2	Biosynthesis
004G113900	No Change	No Change	Decrease	Pectin lyase	Modification	Pectin
004G273900	Decrease	No Change	Decrease	Peroxidase	Modification
005G051500	Decrease	No Change	Decrease	Peroxidase	Modification
005G140001	No Change	No Change	Decrease	XTH5	Modification
006G031900	No Change	No Change	Decrease	EXP11	Modification
006G116000	No Change	No Change	Decrease	SVL1	Modification
006G205500	No Change	Increase	Decrease	XTH25	Modification
006G205700	No Change	No Change	Decrease	XTH16	Modification
006G217900	Decrease	No Change	Decrease	FLS2	Signaling
006G224500	No Change	No Change	Decrease	Peroxidase	Modification
006G273300	No Change	No Change	Decrease	UPF0497	Modification
006G277500	Decrease	No Change	Decrease	Peroxidase	Modification
006G277550	Decrease	Increase	Decrease	Peroxidase	Modification
006G277600	No Change	No Change	Decrease	Peroxidase	Modification
006G277700	No Change	No Change	Decrease	Peroxidase	Modification
006G277800	No Change	No Change	Decrease	Peroxidase	Modification
007G014200	Decrease	No Change	Decrease	Peroxidase	Modification
007G018000	Decrease	No Change	Decrease	EXP25	Modification
007G086300	No Change	No Change	Decrease	XTH22	Modification
008G125700	No Change	No Change	Decrease	CSLD5	Biosynthesis
009G033500	Decrease	No Change	Decrease	Peroxidase	Modification
009G186500	No Change	No Change	Decrease	Peroxidase	Modification
009G203200	No Change	No Change	Decrease	Pectin lyase	Modification	Pectin
009G250800	No Change	No Change	Decrease	Pectin lyase	Modification	Pectin
010G128700	No Change	No Change	Decrease	Peroxidase	Modification
010G194500	No Change	No Change	Decrease	EXP20	Modification
K026900	Decrease	No Change	Decrease	Peroxidase	Modification
001G238200	Decrease	No Change	No Change	EXP11	Modification
003G223100	No Change	Decrease	No Change	Pectin lyase	Modification	Pectin
007G146200	Decrease	No Change	No Change	PMEI	Modification	Pectin
009G055300	No Change	Increase	No Change	Peroxidase	Modification
001G283400	No Change	Increase	No Change	CSLD5	Biosynthesis
002G370300	No Change	Increase	No Change	Pectin lyase/QRT1	Modification	Pectin
003G050100	No Change	Increase	No Change	Pectin lyase	Modification	Pectin
003G141800	No Change	Increase	No Change	Pectin lyase	Modification	Pectin
003G153100	Increase	Increase	No Change	Pectin lyase	Modification	Pectin
003G437400	No Change	Increase	No Change	Peroxidase	Modification
004G315000	No Change	Increase	No Change	TBR	Biosynthesis	Acetylation/Methylation
007G090436	No Change	Increase	No Change	XTH22	Modification
009G111000	No Change	Increase	No Change	PMEI	Modification	Pectin
003G096300	Increase	No Change	No Change	HDG1	Signaling
003G153200	Increase	No Change	No Change	Pectin lyase	Modification	Pectin
003G436800	Decrease	No Change	No Change	Peroxidase	Modification
002G237900	Decrease	No Change	No Change	CSLE1	Biosynthesis
003G178000	Decrease	No Change	No Change	Pectin lyase	Modification	Pectin
009G033300	Decrease	No Change	No Change	Peroxidase	Modification
001G499800	Increase	No Change	No Change	EXP11	Modification
006G172000	Increase	No Change	No Change	Pectin lyase	Modification	Pectin
001G238300	Decrease	No Change	No Change	EXP11	Modification
003G321200	Decrease	No Change	No Change	PME	Modification	Pectin
004G237800	Decrease	No Change	No Change	GAUT8	Biosynthesis	Pectin
007G085600	Decrease	No Change	No Change	XTH15	Modification
009G055100	Decrease	No Change	No Change	Peroxidase	Modification
010G008600	Decrease	No Change	No Change	CSLD3	Biosynthesis
010G017600	Decrease	No Change	No Change	PMEI	Modification	Pectin
001G027800	No Change	Increase	Increase	GH	Modification
001G372500	No Change	Increase	Increase	UGE2	Biosynthesis
006G132100	No Change	No Change	Increase	Chitinase	Modification	Chitin
006G132300	Increase	No Change	Increase	Chitinase	Modification	Chitin
010G273600	No Change	No Change	Increase	Chitinase	Modification	Chitin
K029900	No Change	No Change	Increase	Chitinase	Modification	Chitin
001G038300	No Change	No Change	Decrease	TBL33	Biosynthesis	Acetylation/Methylation
001G038400	No Change	No Change	Decrease	TBL34	Biosynthesis	Acetylation/Methylation
001G066900	No Change	Increase	Decrease	GH	Modification
001G242100	Decrease	No Change	Decrease	TBL19	Biosynthesis	Acetylation/Methylation
001G406700	No Change	No Change	Decrease	TBL29/ESK1	Biosynthesis	Acetylation/Methylation
001G406901	Decrease	No Change	Decrease	TBL3	Biosynthesis	Acetylation/Methylation
001G407000	No Change	Decrease	Decrease	TBL44/PMR5	Biosynthesis	Acetylation/Methylation
002G399400	No Change	No Change	Decrease	TBL10	Biosynthesis	Acetylation/Methylation
003G142100	No Change	No Change	Decrease	BXL2	Modification	Xylan
003G219300	No Change	No Change	Decrease	TBR	Biosynthesis	Acetylation/Methylation
003G239700	No Change	Decrease	Decrease	TBL38	Biosynthesis	Acetylation/Methylation
004G047600	Decrease	No Change	Decrease	DUF579	Signaling
005G004900	Decrease	No Change	Decrease	TBL34	Biosynthesis	Acetylation/Methylation
005G005100	Decrease	No Change	Decrease	TBL34	Biosynthesis	Acetylation/Methylation
005G211500	Decrease	No Change	Decrease	BXL2	Modification	Xylan
006G235600	Decrease	No Change	Decrease	BXL4	Modification	Xylan
008G005100	Decrease	No Change	Decrease	TBL34	Biosynthesis	Acetylation/Methylation
008G005200	Decrease	No Change	Decrease	TBL34	Biosynthesis	Acetylation/Methylation
008G005800	No Change	No Change	Decrease	TBL34	Biosynthesis	Acetylation/Methylation
009G012100	Decrease	No Change	Decrease	Chitinase	Modification	Chitin
009G035900	No Change	No Change	Decrease	Chitinase	Modification	Chitin
009G106500	No Change	No Change	Decrease	TBL33	Biosynthesis	Acetylation/Methylation
010G096700	No Change	No Change	Decrease	TBL27	Biosynthesis	Acetylation/Methylation
010G155800	No Change	No Change	Decrease	TBL38	Biosynthesis	Acetylation/Methylation
006G132500	No Change	Increase	No Change	Chitinase	Modification	Chitin
005G229100	No Change	Increase	No Change	TBL27	Biosynthesis	Acetylation/Methylation
005G110457	No Change	Increase	No Change	GH	Modification
006G132700	No Change	Increase	No Change	Chitinase	Modification	Chitin
K022500	No Change	Increase	No Change	GH	Modification
010G096400	No Change	Increase	No Change	TBL22	Biosynthesis	Acetylation/Methylation
003G240400	No Change	Decrease	No Change	TBL21	Biosynthesis	Acetylation/Methylation
004G238801	Increase	No Change	No Change	EXP1	Modification
003G148700	Decrease	No Change	No Change	TBL38	Biosynthesis	Acetylation/Methylation
004G208700	Decrease	No Change	No Change	Chitinase	Modification	Chitin
009G130100	Decrease	No Change	No Change	Chitinase	Modification	Chitin
